# Supplementary material for: Predicting the regrowth of clinically non-functioning pituitary adenoma with a statistical model
Source: J Transl Med. 2019 May 20;17:164. doi: 10.1186/s12967-019-1915-2 (PMC6528212; doi:10.1186/s12967-019-1915-2)
Supplement: Supplementary file 1 — Additional file 1: Table S1. Antibody information involved in the research. [file 12967_2019_1915_MOESM1_ESM.xlsx]

## Sheet: 工作表1
Antibody information involved in the research
Ki67	ab92742	Abcam	1:500
SSTR1	ab2366	Abcam	1:50
SSTR2	ab134152	Abcam	1:250
EGFR	ab40815	Abcam	1:300
ESR1	ab37438	Abcam	1:200
DRD2	NLS1403	NOVUS	1:200
CCND1	ab21699	Abcam	1:150
CCND3	ab28283	Abcam	1:100
CDH1	ab1416	Abcam	1:100
CDK2	ab77671	Abcam	1:50
CDK4	ab108357	Abcam	1:200
CDKN1A/p21	ab80633	Abcam	1:300
CDKN2A/p16	ab54210	Abcam	1:250
CGB	ab131170	Abcam	1:600
E2F3	ab50917	Abcam	1:300
E2F4	ab150360	Abcam	1:400
HMGA1	ab4078	Abcam	1:100
NR2C2	ab109301	Abcam	1:200
PAM16	ab131001	Abcam	1:250
MMP9	ab119906	Abcam	1:400
RB1	ab76298	Abcam	1:200
MDM2	ZM-0425	ZSGB-BIO	1:100
MDM2(P)	ab170880	Abcam	1:50
VCAM1	ab98954	Abcam	1:300
VTN	ab13413	Abcam	1:800
WIF1	ab71204	Abcam	1:50
CTNNB1(β-catenin)	ZM-0442	ZSGB-BIO	1:150
SFRP4	ab154167	Abcam	1:100
MYC(c-myc)	ab17767	Abcam	1:250
MAPK1(ERK1/2)	ab32538	Abcam	1:50
SMAD3	ab55479	Abcam	1:300
SMAD3(P)	ab118825	Abcam	1:400
SMAD4	ab40759	Abcam	1:200
TGF-β	ab74525	Abcam	1:25
SLC20A1	ab177147	Abcam	1:100
TBX19	sc-366420	SANTA	1:200
BTG2	NBP1-81215	NOVUS	1:200
SOD1	ab16831	Abcam	1:300
SCG2	ab2605	Abcam	1:600
LGALS3BP	ab123921	Abcam	1:150
ERK1/2(P)	ab223500	Abcam	1:100
