# Supplementary material for: Predicting the regrowth of clinically non-functioning pituitary adenoma with a statistical model
Source: J Transl Med. 2019 May 20;17:164. doi: 10.1186/s12967-019-1915-2 (PMC6528212; doi:10.1186/s12967-019-1915-2)
Supplement: Supplementary file 2 — Additional file 2: Table S2. P values of 41 tumour related proteins in differential and Kaplan–Meier analyses. [file 12967_2019_1915_MOESM2_ESM.xlsx]

## Sheet: Pvalue_intersection_protein_NFA
P values of 41 tumour related proteins in differential and PFS analyses
Protein	Differential analysis	PFS analysis
WIF1	1.42e-08	1.25e-08
PAM16	5.83e-08	3.26e-10
DRD2	8.25e-08	3.88e-05
TGF-β	8.85e-08	5.97e-09
SFRP4	1.01e-06	7.53e-05
SSTR1	5.82e-06	0.000154377
TBX19	1.03e-05	0.000118356
CDKN2A/p16	1.29e-05	6.32e-05
HMGA1	1.39e-05	0.000192829
SMAD3(P)	1.78e-05	1.8e-06
E2F3	4.49e-05	0.000497821
CDK4	0.000347249	4.55e-05
RB1	0.00129641	0.000218809
CDKN1A/p21	0.00151552	0.00400193
ESR1	0.00465156	0.0624825
MDM2(P)	0.00994456	0.304728
MYC(c-myc)	0.0144857	0.10909
E2F4	0.0145206	0.0492971
SCG2	0.0278949	0.00908798
MDM2	0.0336093	0.0127604
CDK2	0.0535571	0.111375
Ki67	0.076049	6.71e-05
BTG2	0.13985	NA
LGALS3BP	0.151321	NA
NR2C2	0.208132	0.354224
VCAM1	0.210287	0.255947
CCND1	0.212806	0.00513413
CGB	0.226957	NA
SMAD4	0.279312	0.419643
VTN	0.294827	0.483444
ERK1/2(P)	0.297575	0.452421
CCND3	0.324906	0.416177
SOD1	0.468607	NA
ERK1/2	0.556938	0.222265
CTNNB1(β-catenin)	0.964987	0.793889
SSTR2	NA	NA
EGFR	NA	0.713694
CDH1	NA	NA
MMP9	NA	NA
SMAD3	NA	NA
SLC20A1	NA	NA
